# Supplementary material for: Dermal stiffness governs the topography of the epidermis and the underlying basement membrane in young and old human skin
Source: Aging Cell. 2024 Mar 12;23(4):e14096. doi: 10.1111/acel.14096 (PMC11019137; doi:10.1111/acel.14096)
Supplement: Supplementary file 1 — Data S1: [file ACEL-23-e14096-s001.zip]

Archive with 2 entries (2 files):
- Supporting Supplemental Information.pdf
- 3_Supporting information revised.pdf
